# Supplementary material for: Nickel–Cobalt Bimetal Hierarchical Hollow Nanosheets for Efficient Oxygen Evolution in Seawater
Source: Materials (Basel). 2024 May 13;17(10):2298. doi: 10.3390/ma17102298 (PMC11123210; doi:10.3390/ma17102298)
Supplement: Supplementary file 1 [file materials-17-02298-s001.zip]

Archive with 1 entries (1 files):
- materials-2976414-supplementary.pdf
